# Supplementary material for: The Nutritional, ACE Inhibition, and Antioxidant Properties of Hydrolysate Powders Derived from Different Stages of Thai Silkworm (Bombyx mori)
Source: Foods. 2025 Nov 23;14(23):4018. doi: 10.3390/foods14234018 (PMC12691913; doi:10.3390/foods14234018)
Supplement: Supplementary file 1 [file foods-14-04018-s001.zip]

Archive with 1 entries (1 files):
- foods-3981320-supplementary.pdf
